# Supplementary material for: Effects of the vegetative propagation method on juvenility in Robinia pseudoacacia L
Source: For Res (Fayettev). 2022 Dec 5;2:17. doi: 10.48130/FR-2022-0017 (PMC11524284; doi:10.48130/FR-2022-0017)
Supplement: Supplementary file 1 — Supplementary data to this article can be found online. [file FR-2022-0017-S1.zip]

Archive with 6 entries (6 files):
- 10.48130_FR-2022-0017-Suppl-FigureS2.docx
- 10.48130_FR-2022-0017-Suppl-FigureS3.docx
- 10.48130_FR-2022-0017-Suppl-FigureS4.docx
- 10.48130_FR-2022-0017-Suppl-TableS1.docx
- 10.48130_FR-2022-0017-Suppl-TableS2.docx
- 10.48130_FR-2022-0017-Suppl-FigureS1.docx
